# Supplementary material for: SE-MAConvLSTM: A deep learning framework for short-term traffic flow prediction combining Squeeze-and-Excitation Network and Multi-Attention Convolutional LSTM Network
Source: PLoS One. 2024 Dec 5;19(12):e0312601. doi: 10.1371/journal.pone.0312601 (PMC11620439; doi:10.1371/journal.pone.0312601)
Supplement: S1 Dataset — (ZIP) [file pone.0312601.s001.zip]

Archive with 3 entries (2 files):
- dataset/flowioK_BikeNYC1_20140401_20140930_60min.npy
- dataset/flowioK_TaxiNYC_20150101_20150301_30min.npy
- dataset/
